# Supplementary material for: Self-Sustained Chaotic Jumping of Liquid Crystal Elastomer Balloon under Steady Illumination
Source: Polymers (Basel). 2023 Dec 8;15(24):4651. doi: 10.3390/polym15244651 (PMC10747744; doi:10.3390/polym15244651)
Supplement: Supplementary file 1 [file polymers-15-04651-s001.zip]

Archive with 15 entries (14 files):
- polymers-2708614-supplementary/polymers-2708614-supplementary.pdf
- polymers-2708614-supplementary/Vedios/
- polymers-2708614-supplementary/Vedios/Video S1.mp4
- polymers-2708614-supplementary/Vedios/Video S10.mp4
- polymers-2708614-supplementary/Vedios/Video S11.mp4
- polymers-2708614-supplementary/Vedios/Video S12.mp4
- polymers-2708614-supplementary/Vedios/Video S13.mp4
- polymers-2708614-supplementary/Vedios/Video S2.mp4
- polymers-2708614-supplementary/Vedios/Video S3.mp4
- polymers-2708614-supplementary/Vedios/Video S4.mp4
- polymers-2708614-supplementary/Vedios/Video S5.mp4
- polymers-2708614-supplementary/Vedios/Video S6.mp4
- polymers-2708614-supplementary/Vedios/Video S7.mp4
- polymers-2708614-supplementary/Vedios/Video S8.mp4
- polymers-2708614-supplementary/Vedios/Video S9.mp4
